# Supplementary material for: Affinity Affects the Functional Potency of Anti-GD2 Antibodies by Target-Mediated Drug Disposition
Source: Cancers (Basel). 2025 Jul 30;17(15):2510. doi: 10.3390/cancers17152510 (PMC12345752; doi:10.3390/cancers17152510)
Supplement: Supplementary file 1 [file cancers-17-02510-s001.zip]

Archive with 1 entries (1 files):
- cancers-3711562-supplementary.pdf
